# Supplementary material for: Silymarin-Enriched Extract from Milk Thistle Activates Thermogenesis in a Preclinical Model of High-Fat-Diet-Induced Obesity to Relieve Systemic Meta-Inflammation
Source: Nutrients. 2024 Nov 30;16(23):4166. doi: 10.3390/nu16234166 (PMC11644670; doi:10.3390/nu16234166)
Supplement: Supplementary file 1 [file nutrients-16-04166-s001.zip › Supplementary Table 1.xlsx]

## Sheet: Probes
	GEN	Taqman Probes
	UCP1	Mm01244861_m1
	CPT1α	Mm00550448_m1
	SIRT1	Mm01168521_m1
	AMPK	Mm01296700_m1
	PPARγ	Mm00440940_m1
	TFAM	Mm00447485_m1
	PRDM16	Mm00712556_m1
	BMP8B	Mm00432115_g1
	EPDR1	Mm07299958_m1
	IL17RA	Mm00434214_m1
	B2M	Mm00437762_m1
